# Supplementary material for: A systematic review and integrative approach to decode the common molecular link between levodopa response and Parkinson’s disease
Source: BMC Med Genomics. 2017 Sep 19;10:56. doi: 10.1186/s12920-017-0291-0 (PMC5606117; doi:10.1186/s12920-017-0291-0)
Supplement: Supplementary file 4 — GWAS studies on Parkinson’s disease genetics. (XLS 92 kb) [file 12920_2017_291_MOESM4_ESM.xls]

## Sheet: s2
					Supplementary Table 1: GWAS studies on Parkinson’s disease genetics
Study	Type of study	# SNPs discovery	Discovery population	# Cases discovery	# Ctrls discovery	Gender		Age (mean± SD)	Follow-up population	# Cases follow-up	# Ctrls follow-up	# Genes	Technique used	Genes	Variants	p-value	OR
						Male	Female
Yakun Hu et al. (2015)	pooling GWAS	862198	(Han)China (Jiangxi, Hubei, and Guangdong)	250	250	144.05	130.95	69.8±11.6				39	IlluminaHumanOmniZhongHua-8 array	PRDM2/KIAA1026	kgp8090149	<0.00001	4.95 (3.50–7.00)
														TSG1/MANEA	kgp154172	<0.00001	8.20 (5.70–11.78)
														PDE10A	kgp8130520	<0.00001	3.72 (2.75–5.04)
														MDGA2	rs9323124	<0.00001	3.97 (2.91–5.42)
														ATPBD4/LOC100288892	kgp11333367	<0.00001	4.30 (3.16–5.85)
														ZFP64/TSHZ2	kgp4156164	<0.00001	6.59 (4.25–10.20)
														PAQR3/ARD1B	kgp9482779	<0.00001	0.18 (0.12–0.25)
														FLJ23172/FNDC3B	kgp760898	<0.00001	3.97 (2.82–5.60)
														C18orf1	kgp348599	<0.00001	2.85 (2.13–3.82)
														FLJ43860/NCRNA00051	kgp4105983	0.00017	0.29 (0.20–0.43)
														CYP1B1/C2orf58	kgp11353523	0.00037	0.36 (0.26–0.50)
														WNT9A/LOC728728	rs849898	0.00051	2.73 (1.96–3.79)
														ANXA1/LOC100130911	rs10746953	0.00052	2.62 (1.91–3.60)
														FLJ35379/LOC100132423	kgp9550589	0.00057	2.37 (1.78–3.14)
														PLEKHN1	kgp7172368	0.00061	2.63 (1.91–3.63)
														DMRT2/SMARCA2	kgp10769919	0.00073	0.29 (0.19–0.44)
														ZNF396/INO80C	rs1362858	0.00122	2.68 (1.92–3.73)
														C3orf67/LOC339902	rs6783485	0.00134	0.20 (0.12–0.35)
														LOC285194/IGSF11	rs1879553	0.00194	2.83 (1.98–4.04)
														FGF10	rs13153459	0.00347	2.45 (1.79–3.34)
														MRPS30
														BARX1/PTPDC1	kgp6542803	0.00386	2.29 (1.72–3.06)
														COL5 A2	rs11186	0.00758	2.79 (1.94–4.03)
Javier Simo´n-Sa´nchez (2011)	GWAS	514799	Netherlands	772	2024	491.27	280.73	62.36 (29–89)				8	Human660W-Quad beadchips from Illumina	SNCA	rs11931074	2.15 x 10-3	1.387
														SNCA	rs3857059	2.13 x 10-3	1.387
														SNCA	rs2736990	1.63 x 10-5	1.325
														MAPT	rs393152	9.45 x 10-3	0.8167
														MAPT	rs17563986	7.65 x 10-3	0.8119
														MAPT	rs1981997	7.69 x 10-3	0.812
														MAPT	rs8070723	8.64 x 10-3	0.8146
														MAPT	rs2532274	9.16 x 10-3	0.8161
														MAPT	rs2532269	0.014	0.8255
														MAPT	rs2668692	0.02	0.8338
														MAPT	rs169201	0.056	0.8617
														MAPT	rs199533	0.05	0.8581
														LRRK2	rs11564162	0.961	0.9962
														LRRK2	rs2896905	0.909	0.9926
														LRRK2	rs1491923	0.705	1.026
														PARK16	rs947211	0.123	0.8892
														PARK16	rs708730	0.848	1.017
														PARK16	rs823128	0.385	0.8316
														PARK16	rs823156	0.838	0.9827
														PARK16	rs11240572	0.961	1.01
														BST1	rs11931532	0.642	1.095
														BST1	rs12502586	1.63 x 10-3	1.337
														BST1	rs12645693	0.766	1.06
														BST1	rs4698412	0.021	0.8616
														BST1	rs4538475	0.602	0.9563
														BST1	rs12646913	0.372	0.8931
														DGKQ/GAK	rs1564282	4.56 x 10-3	1.309
														DGKQ/GAK	rs11248060	0.013	1.27
														HLA	rs3129882	0.312	1.07
														12q24	rs4964469	0.381	1.04
Mohamad Saad (2011)	GWAS	492929	French	1039	1984	609.66	429.34	57.5±16.6 (1003)	UK	1705	5200		Illumina 610-Quad,Illumina 650Y,Illumina GoldenGate	BST1	rs4698412	1.79e-06	1.14 (1.08–1.20)
									French-Australian	1527	1864			2q21.3	rs621341	7.5e-05	1.12 (1.04–1.18)
															rs6723108	2.99e-05	1.12 (1.06–1.18)
														12p13.3	rs11064524	no combined p value given	no combined OR given
														12q24	rs4964469	2.38e-07	1.16 (1.09–1.22)
Todd L. Edwards (2010)	Combined GWAS	422322	Caucasian-MIHG	605	621	381	224	64.56±12.18				16	Illumina Infinium 610-quad BeadChip,Illumina Infinium II	PLEKHM1	rs11012	5.65×10−8	0.70(0.62-0.79)
														SNCA	rs2736990	6.74×10−8	1.29(1.18-1.43)
														TAS1R2	rs12063142	4.83×10−7	0.76(0.69-0.85)
														DBC1	rs4837628	1.03×10−6	0.79(0.72-0.87)
														DGKQ	rs11248060	2.26×10−6	1.41(1.22-1.63)
														MAPT	rs1981997	2.45×10−6	0.75(0.67-0.85)
														IMP5	rs12373139	2.85×10−6	0.75(0.67-0.85)
			CIDR	861	863	358	523	71.21±8.46							rs10464059	2.91×10−6	0.75(0.66-0.84)
															rs13355682	3.16×10−6	0.75(0.66-0.85)
														C17orf69	rs393152	3.46×10−6	0.76(0.67-0.85)
														IMP5	rs12185268	3.62×10−6	0.76(0.67-0.85)
														MAPT	rs8070723	4.49×10−6	0.76(0.67-0.85)
														DBC1	rs611199	7.65×10−6	0.80(0.73-0.88)
			NINDS	266	263	162	104	71.99±6.53						GFPT2	rs17080196	7.73×10−6	0.77(0.69-0.87)
															rs1635291	7.76×10−6	0.78(0.69-0.87)
														GFPT2	rs7703402	8.41×10−6	0.75(0.66-0.85)
														GFPT2	rs6864729	8.87×10−6	0.77(0.69-0.87)
														GFPT2	rs2303012	9.49×10−6	0.78(0.69-0.87)
														NPAS3	rs974002	9.85×10−6	1.32(1.17-1.50)
Xinmin Liu (2011)	GWAS	522578	Ashkenazi Jews	268	178	255(Cases+controls)	191(Cases+controls)	59.9 ± 12.1	NINDS dataset	923	798	6	Illumina Human 610-quad bead arrays	LOC10055836	rs1694037	0.193
														SLC25A48	rs4976493	0.005
														UNC13B	rs10121009	2.75 × 10-6
									CIDR/Pankratz dataset	859	860			Intergenic	rs4745122*	2.15 × 10-4
														SLCO3A1	rs7171137	4.09 × 10-5
														NSF	rs183211	2.80 × 10-7
														WNT3	rs415430	6.87 × 10-7
Wataru Satake (2009)	GWAS	435470	Japanese	1078	2628				Japanese	612	14139	4	HumanHap550 array (Illumina)	1q32	rs16856139	1.02 × 10−7	1.36 (1.22–1.53)
														(PARK16)	rs823128	4.88 × 10−9	1.41(1.26–1.58)
															rs823122	5.22 × 10−8	1.37(1.22–1.54)
															rs947211	1.52 × 10−12	1.30(1.21–1.39)
															rs823156	3.60 × 10−9	1.37(1.23–1.52)
															rs708730	2.43 × 10−8	1.33(1.21–1.48)
															rs11240572	1.08 × 10−7	1.33(1.20–1.48)
														4p15	rs11931532	5.13 × 10−9	1.24(1.15–1.33)
														(BST1)	rs12645693	8.65 × 10−9	1.24(1.15–1.33)
															rs4698412	1.78 × 10−8	1.24(1.15–1.33)
															rs4538475	3.94 × 10−9	1.24(1.16–1.34)
														4q22	rs11931074	7.35 × 10−17	1.37(1.27–1.48)
									Japanese	321	1614			(SNCA)	rs3857059	5.68 × 10−16	1.36(1.26–1.46)
															rs894278	3.28 × 10−5	1.17(1.09–1.25)
															rs6532194	4.15 × 10−13	1.32(1.22–1.42)
														12q12	rs1994090	2.72 × 10−8	1.39(1.24–1.56)
														(LRRK2)	rs7304279	5.06 × 10−8	1.38(1.23–1.55)
															rs4768212	1.09 × 10−7	1.37(1.22–1.54)
															rs2708453	9.67 × 10−8	1.38(1.22–1.55)
															rs2046932	4.34 × 10−8	1.39(1.23–1.56)
Javier Simon-Sanchez (2009)	GWAS	463185	stage 1 USA	988	3071	515.27	472.73	55.9 (15.1)				3	Infinium BeadChips	MAPT	rs393152	1.95 x 10-16	0.77
														MAPT	rs199533	10.9 x 10-10	0.78
														MAPT	rs17563986	1.67 x 10-14	0.78
			Germany	757	976	452.98	304.02	56 (11.64)						SNCA	rs2736990	2.24 x 10-6	1.23
														SNCA	rs3857059	3.74 x 10-15	1.48
														SNCA	rs11931074	1.62 x 10-14	1.46
			stage 2 USA	1528	2044	1083.81	444.19	62.5 (8.55)						OTHERS	rs823128	7.29 x 10-8	0.66
															rs11240572	6.11 x 10-7	0.67
															rs823156	7.60 x 10-4	0.89
															rs12646913	0.03	0.92
			Germany	1100	2168	635.86	464.14	61 (11.32)							rs4698412	0.03	0.94
															rs12502586	0.07	1.08
														LRRK2	rs11564162	9.52 x 10-5	0.87
			UK	824	544	640.89	280	59 (12.3)						LRRK2	rs2896905	7.81 x 10-3	0.93
														LRRK2	rs1491923	1.55 x 10-5	1.14
Hon-Chung Fung (2015)	GWAS	408 803 unique SNPs	USA	273	275			55 years to 84 years.	USA	3	1	14	Infi nium I , HumanHap300	DLG2	rs10501570		0·2 (0·0–0·5)
														ULK2	rs281357		0·4 (0·2–0·6)
														BRDG1	rs2242330		0·5 (0·4–0·7)
														Intergenic	rs1480597		0·4 (0·3–0·6)
														BRDG1	rs6826751		0·6 (0·4–0·7)
														Intergenic	rs4888984		0·5 (0·3–0·7)
														Intergenic	rs4862792		2·9 (1·8–4·6)
														BRDG1	rs3775866		0·5 (0·4–0·7
														ZNF313	rs2235617		0·4 (0·3–0·6)
														NEGR1	rs988421		2·0 (1·3–3·0)
														Intergenic	rs7097094		0·5 (0·3–0·7)
														Intergenic	rs999473		2·2 (1·5–3·1)
														Intergenic	rs1912373		2·2 (1·6–3·2)
														GLT25D2	rs1887279		0·5 (0·4–0·7)
														GLT25D2	rs2986574		2·0 (1·4–2·7)
														Intergenic	rs11090762		0·4 (0·3–0·6)
														ZNF313	rs6125829		2·2 (1·6–3·2)
														Intergenic	rs7796855		0·4 (0·3–0·6)
														BRDG1	rs355477		0·6 (0·5–0·8)
														GLT25D2	rs3010040		0·5 (0·4–0·7)
														GLT25D2	rs2296713		2·0 (1·4–2·7)
														BRDG1	rs355461		1·7 (1·3–2·2)
														BRDG1	rs355506		1·7 (1·3–2·2)
														BRDG1	rs355464		1·7 (1·3–2·2)
														BRDG1	rs1497430		1·7 (1·3–2·2)
														BRDG1	rs11946612		0·6 (0·5–0·8)
Demetrius M Maraganore (2012)			Tier 1(discordant sibling pairs)	443	443	271	172	68 (33–96)				5		SEMA5A	rs7702187	7.62×10-6	1.74 (1.36–2.24)
			Tier 2	332	332	194	138	68 (42–90)						PARK11	rs10200894	1.70×10-5	1.84 (1.38–2.45)
															rs2313982	1.79×10-5	2.01 (1.44–2.79)
															rs17329669	2.30×10-5	1.71 (1.33–2.21)
															rs7723605	3.30×10-5	1.78 (1.35–2.35)
															ss46548856e	3.65×10-5	1.88 (1.38–2.57)
														GALNT3	rs16851009	4.17×10-5	1.84 (1.36–2.49)
														PRDM2	rs2245218	4.61×10-5	1.67 (1.29–2.14)
														PASD1	rs7878232	6.87×10-5	1.38 (1.17–1.62)
															rs1509269	9.21×10-5	1.71 (1.30–2.26)
															rs11737074	1.55×10-4	1.50 (1.21–1.86)
Chuong B. Do (2011)	web based GWAS	522782	Primarily European(23andMe)	3426	29624	2065.88	1360.12	64.3 (10.6)	European descent(IPDGC)	6584	15470	11	Illumina HumanHap 550+	LRRK2 (The pvalue/OR of the first cell adjacent to the variant's cell is from the 23andME cohort,while the cell below that shows the value of the replicative,IPDGC cohort)	rs34637584	1.82 x 10-28	9.615 (6.43–14.37)
														NOTE-t
														GBA	i4000416	5.17 x 10-21	4.048 (3.08–5.32)
														SNCA	rs356220	2.29 x 10-19	1.285 (1.22–1.36)
														MAPT	rs12185268	2.72 x 10-14	0.769 (0.72–0.82)
														MCCC1/LAMP3	rs10513789	2.67 x 10-10	0.803 (0.75–0.86)
																1.7 x 10-6	0.873 (0.83–0.92)
														SCARB2	rs6812193	7.55 x 10-10	0.839 (0.79–0.89)
																3.29 x 10-6	0.90 (0.86–0.94)
														GAK	rs6599389	3.87 x 10-8	1.311 (1.19–1.44)
														SREBF1/RAI1	rs11868035	5.61 x 10-8	0.851 (0.80–0.90)
																0.033	0.95 (0.91–0.996)
														SLC41A1	rs823156	1.27 x 10-7	0.827 (0.77–0.89)
														RIT2/SYT4	rs4130047	2.44 x 10-7	1.161 (1.10–1.23)
																0.0014	1.077 (1.03–1.13)
														USP25	rs2823357	6.32 x 10-7	1.149 (1.09–1.21)
Erin M Hill-Burns (2014)	stratified GWAS	7.2 million	USA(NGRC cohort)	1565(sporadic)	1986	1063	502	67.59±10.68	White,non-hispanics(NINDS cohort)	(sporadic)621,1025	797	4	Illumina HumanOmni1-Quad_v1-0_B array	SNCA	rs356220	1×10-9	1.37
														HLA	rs3129882	5×10-10	1.38
				435(familial)		283	152	66.06±10.57		(familial)303,465				MAPT	rs199498	2×10-4	0.78
														chromosome 1 loci	rs2338971	4×10-10	0.74
International Parkinson Disease Genomics Consortium (2011)	meta-analysis of GWAS	7689524	USA-NIA	971	3034	577.745	393.255	55.9 (15.1)	US	2807	2215	11	MACH2DAT	SYT11	chr1:154105678	3.5 x 10-12	1.47
			UK	1705	5200	966.735	738.265	65.8 (10.8)	UK	1271	1864		ImmunoChip array	AMCSD	rs6710823	6.75 x 10-9	1.1
			Germany	742	944	446.684	295.316	56 (11.6)	Dutch	304	402			STK39	rs2102808	4.23 x 10-10	1.18
			France	1039	1984	610.932	428.068	48.9 (12.8)	German	1153	712			MCCC1/LAMP3	rs11711441	8.04 x 10-12	0.84
			USA- dbGAP	876	857	522.096	353.904	61.5 (9.2)	French	267	363			GAK	chr4:911311	3.67 x 10-12	1.16
														BST1	rs11724635	1.21 x 10-16	0.87
														SNCA	rs356219	1.82 x 10-47	1.29
														HLA-DR	chr6:32588205	2.24 x 10-14	0.78
														LRRK2	rs1491942	6.01 x 10-14	1.27
														CCDC62/HIP1R	rs12817488	3.2 x 10-14	1.14
														MAPT	rs2942168	1.47 x 10-28	0.79
Gary W. Beecham (2014)	GWAS	782456	USA(APDGC)	484	1145	348	136	(age at death)77.78 (7.69)				3	Illumina HumanOmni1-Quad beadchip	TCEANC2	rs10788972	6.18 x 10-8	0.6402
													NOTE-these are all genes within the PARK10 locus	TCEANC2	rs4492560	8.49 x 10-8	0.643
														TCEANC2	rs4926619	9.09 x 10-8	0.6429
														TCEANC2	rs12044517	9.75 x 10-8	0.6445
														TCEANC2	rs7537946	1.05 x 10-7	0.6446
														Upstream of TMEM59	rs1547467	1.84 x 10-7	0.6501
														TCEANC2	1-54571318	2.89 x 10-7	0.6535
														Between TMEM59 and LDLRAD1	rs6703501	3.11 x 10-7	0.6497
														TCEANC2	1-54542674	8.72 x 10-7	0.6588
														TCEANC2	rs7516791	1.15 x 10-6	0.6657
														TCEANC2	rs9651202	1.15 x 10-6	0.6658
														TCEANC2	rs7555099	1.16 x 10-6	0.6662
														TCEANC2	1-54542673	1.58 x 10-6	0.6664
														TCEANC2	rs6588502	1.61 x 10-6	0.6705
														Between TMEM59 and LDLRAD1	rs35109297	1.61 x 10-6	0.6673
														TCEANC2	rs11206283	1.98 x 10-6	0.6702
														LDLRAD1	rs72664117	2.03x 10-6	0.6689
														Between TMEM59 and LDLRAD1	rs35719463	2.92 x 10-6	0.6768
														Between TMEM59 and LDLRAD1	rs6696554	4.58 x 10-6	0.6831
														Upstream of TMEM59	rs10888830	5.71 x 10-6	0.6795
Mike A Nalls (2014)	meta analysis of GWAS	7893274	IPDGC-DC	604	4916	315.288	288.712	62.2 (12.3)	IPDGC-FR	553	474	32	Illumina HumanHap550+ BeadChip	GBA/SYT11	rs35749011*	1.37×10-29	1.824
			IPDGC-FR	985	1984	579.18	405.82	48.9 (12.8)	IPDGC-GE	1044	871		Illumina NeuroX genotyping array	RAB7L1/NUCKS1	rs823118	1.66×10-16	1.122
			IPDGC-GE	667	937	401.534	265.466	55.7 (11.5)	IPDGC-GK	944	877			SIPA1L2	rs10797576	4.87×10-10	1.131
			IPDGC-NE	744	2019	476.16	267.84	55.6 (11.8)	IPDGC-NIA	2407	2782			ACMSD/TMEM163	rs6430538	9.13×10-20	0.875
			IPDGC-NIA	937	1896	557.515	379.485	57.8 (13.2)	IPDGC-UK	405	547			STK39	rs1474055*	1.15×10-20	1.214
			IPDGC-UK	1705	5200	966.735	738.265	64.2 (12.4)						KRT8P25/APOOP2	rs115185635*	0.022	1.142
			23andMe.v2	3261	29499	1972.9	1288.1	64.2 (11.2)						MCCC1	rs12637471	2.14×10-21	0.842
			23andMe.v3	866	32538	528.26	337.74	63.9 (10.9)						TMEM175/GAK/DGKQ	rs34311866	1.02×10-43	0.786
			Ash Jewish	268	178	179.024	88.976	59.9 (12.1)						BST1	rs11724635	9.44×10-18	1.126
			HIHG	574	619	362.194	211.806	57.2 (12.03)						FAM47E/SCARB2	rs6812193	2.95×10-11	0.907
			NGRC	1956	1982	1306.61	649.392	58.6 (11.7)						SNCA	rs356182	4.16×10-73	0.76
			PGPD	828	852	495.972	332.028	62.1 (10.7)						HLA-DQB1	rs9275326*	1.19×10-12	0.826
			CHARGE-CHS	107	3164	58.957	48.043	73.0 (5.1)						GPNMB	rs199347	1.18×10-12	1.11
			CHARGE-FHS	60	3889	34.98	25.02	76.2 (10.8)						INPP5F	rs117896735*	4.34×10-13	1.624
			CHARGE-RSI	146	5609	65.992	80.008	75.0 (8.2)						DLG2	rs3793947*	3.96×10-7	0.929
														MIR4697	rs329648	9.83×10-12	1.105
														LRRK2	rs76904798	5.24×10-14	1.155
														CCDC62	rs11060180	6.02×10-12	1.105
														GCH1	rs11158026	5.85×10-11	0.904
														TMEM229B	rs1555399*	6.63×10-14	0.897
														VPS13C	rs2414739	1.23×10-11	1.113
														BCKDK/STX1B	rs14235	2.43×10-12	1.103
														MAPT	rs17649553	2.37×10-48	0.769
														RIT2	rs12456492	7.74×10-12	0.904
														SPPL2B	rs62120679*	5.57×10-07	1.097
														DDRGK1	rs8118008*	3.04×10-11	1.111
														NMD3	rs34016896	1.08×10-05	1.067
														FGF20	rs591323	6.68×10-08	0.916
														MMP16	rs60298754	0.181	1.078
														ITGA8	rs7077361	4.16×10-05	1.092
														SREBF/RAI1	rs11868035	5.98×-1005	0.939
														USP25	rs2823357	0.027	1.031
M. F. Davis (2013)	GWAS	622812	Mid-Western Amish(Indiana,Ohio)	31	123 unaffected							3	Affymetrix 6.0 GeneChip	CCDC82	rs7118648	2.16 × 10−7
					647 unknown									TMC3	rs3935740	2.31 × 10−7
														COL13A1	rs17497526	5.50 × 10−7
Hu Y. (2016)	GWAS	862198	Chinese Han(Jiangxi, Hubei and Guangdong province)	460	525	283.08	176.92	59.3 (10.8)				1	ABI3730xl, Applied Biosystems	GAK
Nathan Pankratz (2012)	meta analysis of GWAS	2633913		4238	4239					3738	2111	6	Custom Illumina Genotyping array	GBA	E326K	5 × 10−8	1.71 (1.55–1.89)
															N370S	7 × 10−5	3.08 (2.32–4.09
														GAK	rs11248060	3 × 10−9	1.26 (1.21–1.31)
														SNCA	rs356220	8 × 10−35	1.38 (1.34–1.42)
															rs356198	5 × 10−9	0.82 (0.79–0.84)
														HLA region	rs2395163	3 × 10−11	0.81 (0.78–0.84)
														MAPT	rs199515	3 × 10−17	0.76 (0.74–0.79)
														RIT2	rs12456492	2 × 10−10	1.19 (1.16–1.22)
Taye H Hamza (2010)	GWAS	811597	Caucasian	2000	1986	1346	654	58.34±11.93				6	Illumina HumanOmni1-Quad_v1-0_B BeadChips	HLA-DRA	rs3129882	1.9×10−10	1.26 (1.17–1.35)
														GAK9	rs11248051	3.2×10−9	1.46 (1.29–1.65)
														SNCA	rs356220	3.4×10−11	1.38 (1.25–1.52)
														MAPT	rs199533	1.3×10−6	0.74 (0.66–0.84)
														BST1	rs4698412	0.01	1.13 (1.03–1.24)
														LRRK2	rs2708453	0.03	1.15 (1.01–1.31)
Chris C.A. Spencer (2009)	GWAS	532 588	UK	1705	5175	1244.19	460.81	65.8(29-105)	French	1039	1984	6	Illumina Human660-Quad array	PARK16	rs823128	0.059	1.25 (0.99–1.57)
													Illumina 1.2 M Duo array	GAK	rs1564282	0.016	1.17 (1.03–1.34)
													(NOTE-recheck for more genes)	BST1	rs4698412	0.046	1.08 (1.00–1.17)
														SNCA	rs2736990	1.36 × 10-27	1.23 (1.14–1.33)
														LRRK2	rs1994090	0.338	1.05 (0.95–1.15)
														MAPT	rs393152	4.75 × 10-28	1.31 (1.19–1.44)
Vladimir Vacic (2014)	GWAS		Ashkenazi jews	1130	1807				Ashkenazi Jews	306	2583	7	Illumina Human 300 k,	LRRK2	rs1442190	0.184	3.72 (2.98, 4.64)
													500 k, 660 k and Omni1M and Affymetrix GeneChip Human	LRRK2	rs10506095	0.499	3.20 (2.54, 4.02)
													Mapping 500K and Genome-Wide Human SNP 6.0 arrays	MAPT	rs17577094	4.51 × 10-10	0.64 (0.56, 0.72)
														GBA	rs1630500	0.036	1.75 (1.43, 2.15)
														GBA	rs10737170	0.725	1.49 (1.30, 1.69)
														16p11.2	rs7185232	1.98 × 10-5	0.71 (0.63, 0.80)
														PARK16	rs823114	0.000683	0.75 (0.68, 0.83)
														4q31.3	rs1813134	4.33 × 10-7	1.28 (1.16, 1.43)
														2q31.1	rs6739381	9.58 × 10-7	1.39 (1.18, 1.64)
