# Supplementary material for: A systematic review and integrative approach to decode the common molecular link between levodopa response and Parkinson’s disease
Source: BMC Med Genomics. 2017 Sep 19;10:56. doi: 10.1186/s12920-017-0291-0 (PMC5606117; doi:10.1186/s12920-017-0291-0)
Supplement: Supplementary file 5 — Functional enrichment analysis (by WebGestalt) result for each enriched function obtained using levodopa response associated genes. (XLS 48 kb) [file 12920_2017_291_MOESM5_ESM.xls]

## Sheet: s2
	Supplementary Table 2: Functional enrichment analysis (by WebGestalt) result for each enriched function obtained using levodopa response associated genes
	Pathways	DB_ID	Total no of genes	Total no of genes from input	Expected no.	Ratio of enrichment	rawP	adjP (after BH correction)
	Neuronal System	DB_ID:143	C=188	O=17	E=0.29	R=58.21	rawP=9.86e-26	adjP=9.76e-24
	Transmission across Chemical Synapses	DB_ID:150	C=121	O=14	E=0.19	R=74.48	rawP=7.43e-23	adjP=3.68e-21
	Ras activation uopn Ca2+ infux through NMDA receptor	DB_ID:167	C=17	O=9	E=0.03	R=340.78	rawP=7.24e-22	adjP=2.39e-20
	Neurotransmitter Receptor Binding And Downstream Transmission In The Postsynaptic Cell	DB_ID:130	C=89	O=12	E=0.14	R=86.79	rawP=1.51e-20	adjP=3.74e-19
	CREB phosphorylation through the activation of CaMKII	DB_ID:197	C=15	O=8	E=0.02	R=343.30	rawP=1.40e-19	adjP=2.77e-18
	CREB phosphorylation through the activation of Ras	DB_ID:166	C=28	O=9	E=0.04	R=206.90	rawP=2.03e-19	adjP=3.35e-18
	Post NMDA receptor activation events	DB_ID:142	C=34	O=9	E=0.05	R=170.39	rawP=1.53e-18	adjP=1.89e-17
	Activation of NMDA receptor upon glutamate binding and postsynaptic events	DB_ID:140	C=34	O=9	E=0.05	R=170.39	rawP=1.53e-18	adjP=1.89e-17
	Unblocking of NMDA receptor, glutamate binding and activation	DB_ID:141	C=11	O=7	E=0.02	R=409.62	rawP=5.19e-18	adjP=5.71e-17
	Signal Transduction	DB_ID:331	C=1231	O=19	E=1.91	R=9.94	rawP=2.60e-14	adjP=2.57e-13
	Alpha-synuclein signaling	DB_ID:1596	C=33	O=7	E=0.05	R=136.54	rawP=6.54e-14	adjP=5.89e-13
	ErbB receptor signaling network	DB_ID:1573	C=1312	O=19	E=2.04	R=9.32	rawP=8.06e-14	adjP=6.65e-13
	IFN-gamma pathway	DB_ID:1529	C=1296	O=18	E=2.01	R=8.94	rawP=8.27e-13	adjP=6.30e-12
	Arf6 trafficking events	DB_ID:1615	C=1288	O=17	E=2.00	R=8.50	rawP=8.89e-12	adjP=2.49e-11
	Arf6 downstream pathway	DB_ID:1585	C=1288	O=17	E=2.00	R=8.50	rawP=8.89e-12	adjP=2.49e-11
	ErbB1 downstream signaling	DB_ID:1602	C=1288	O=17	E=2.00	R=8.50	rawP=8.89e-12	adjP=2.49e-11
	IL3-mediated signaling events	DB_ID:1564	C=1295	O=17	E=2.01	R=8.45	rawP=9.68e-12	adjP=2.49e-11
	Urokinase-type plasminogen activator (uPA) and uPAR-mediated signaling	DB_ID:1519	C=1288	O=17	E=2.00	R=8.50	rawP=8.89e-12	adjP=2.49e-11
	IGF1 pathway	DB_ID:1482	C=1291	O=17	E=2.01	R=8.48	rawP=9.22e-12	adjP=2.49e-11
	PDGFR-beta signaling pathway	DB_ID:1540	C=1288	O=17	E=2.00	R=8.50	rawP=8.89e-12	adjP=2.49e-11
	Internalization of ErbB1	DB_ID:1509	C=1288	O=17	E=2.00	R=8.50	rawP=8.89e-12	adjP=2.49e-11
	PAR1-mediated thrombin signaling events	DB_ID:1531	C=1299	O=17	E=2.02	R=8.42	rawP=1.02e-11	adjP=2.49e-11
	PDGF receptor signaling network	DB_ID:1497	C=1293	O=17	E=2.01	R=8.46	rawP=9.44e-12	adjP=2.49e-11
	LKB1 signaling events	DB_ID:1649	C=1308	O=17	E=2.03	R=8.37	rawP=1.13e-11	adjP=2.49e-11
	Alpha9 beta1 integrin signaling events	DB_ID:1578	C=1305	O=17	E=2.03	R=8.39	rawP=1.09e-11	adjP=2.49e-11
	Signaling events mediated by Hepatocyte Growth Factor Receptor (c-Met)	DB_ID:1491	C=1293	O=17	E=2.01	R=8.46	rawP=9.44e-12	adjP=2.49e-11
	Class I PI3K signaling events mediated by Akt	DB_ID:1648	C=1288	O=17	E=2.00	R=8.50	rawP=8.89e-12	adjP=2.49e-11
	Plasma membrane estrogen receptor signaling	DB_ID:1556	C=1301	O=17	E=2.02	R=8.41	rawP=1.04e-11	adjP=2.49e-11
	Arf6 signaling events	DB_ID:1554	C=1288	O=17	E=2.00	R=8.50	rawP=8.89e-12	adjP=2.49e-11
	Class I PI3K signaling events	DB_ID:1553	C=1288	O=17	E=2.00	R=8.50	rawP=8.89e-12	adjP=2.49e-11
	Glypican 1 network	DB_ID:1492	C=1299	O=17	E=2.02	R=8.42	rawP=1.02e-11	adjP=2.49e-11
	Endothelins	DB_ID:1619	C=1307	O=17	E=2.03	R=8.37	rawP=1.12e-11	adjP=2.49e-11
	GMCSF-mediated signaling events	DB_ID:1461	C=1292	O=17	E=2.01	R=8.47	rawP=9.33e-12	adjP=2.49e-11
	Signaling events mediated by VEGFR1 and VEGFR2	DB_ID:1516	C=1296	O=17	E=2.01	R=8.44	rawP=9.79e-12	adjP=2.49e-11
	mTOR signaling pathway	DB_ID:1571	C=1288	O=17	E=2.00	R=8.50	rawP=8.89e-12	adjP=2.49e-11
	Thrombin/protease-activated receptor (PAR) pathway	DB_ID:1552	C=1300	O=17	E=2.02	R=8.42	rawP=1.03e-11	adjP=2.49e-11
	EGFR-dependent Endothelin signaling events	DB_ID:1603	C=1289	O=17	E=2.00	R=8.49	rawP=9.00e-12	adjP=2.49e-11
	S1P1 pathway	DB_ID:1594	C=1288	O=17	E=2.00	R=8.50	rawP=8.89e-12	adjP=2.49e-11
	EGF receptor (ErbB1) signaling pathway	DB_ID:1550	C=1288	O=17	E=2.00	R=8.50	rawP=8.89e-12	adjP=2.49e-11
	Signaling events mediated by focal adhesion kinase	DB_ID:1574	C=1288	O=17	E=2.00	R=8.50	rawP=8.89e-12	adjP=2.49e-11
	IL5-mediated signaling events	DB_ID:1627	C=1292	O=17	E=2.01	R=8.47	rawP=9.33e-12	adjP=2.49e-11
	VEGF and VEGFR signaling network	DB_ID:1575	C=1304	O=17	E=2.03	R=8.39	rawP=1.08e-11	adjP=2.49e-11
	Syndecan-1-mediated signaling events	DB_ID:1454	C=1300	O=17	E=2.02	R=8.42	rawP=1.03e-11	adjP=2.49e-11
	Nectin adhesion pathway	DB_ID:1472	C=1295	O=17	E=2.01	R=8.45	rawP=9.68e-12	adjP=2.49e-11
	Insulin Pathway	DB_ID:1466	C=1288	O=17	E=2.00	R=8.50	rawP=8.89e-12	adjP=2.49e-11
	Sphingosine 1-phosphate (S1P) pathway	DB_ID:1635	C=1311	O=17	E=2.04	R=8.35	rawP=1.17e-11	adjP=2.52e-11
	TRAIL signaling pathway	DB_ID:1480	C=1328	O=17	E=2.06	R=8.24	rawP=1.43e-11	adjP=3.01e-11
	Glypican pathway	DB_ID:1459	C=1338	O=17	E=2.08	R=8.18	rawP=1.61e-11	adjP=3.32e-11
	Proteoglycan syndecan-mediated signaling events	DB_ID:1637	C=1345	O=17	E=2.09	R=8.14	rawP=1.75e-11	adjP=3.54e-11
	Beta1 integrin cell surface interactions	DB_ID:1517	C=1351	O=17	E=2.10	R=8.10	rawP=1.87e-11	adjP=3.70e-11
	Integrin family cell surface interactions	DB_ID:1499	C=1378	O=17	E=2.14	R=7.94	rawP=2.55e-11	adjP=4.95e-11
	Signaling by GPCR	DB_ID:458	C=823	O=14	E=1.28	R=10.95	rawP=2.93e-11	adjP=5.55e-11
	Metabolism	DB_ID:634	C=824	O=14	E=1.28	R=10.94	rawP=2.97e-11	adjP=5.55e-11
	Signal amplification	DB_ID:46	C=16	O=5	E=0.02	R=201.15	rawP=3.35e-11	adjP=6.14e-11
	Platelet activation, signaling and aggregation	DB_ID:56	C=139	O=8	E=0.22	R=37.05	rawP=5.28e-11	adjP=9.50e-11
	Trafficking of AMPA receptors	DB_ID:137	C=21	O=5	E=0.03	R=153.26	rawP=1.55e-10	adjP=2.69e-10
	Glutamate Binding, Activation of AMPA Receptors and Synaptic Plasticity	DB_ID:136	C=21	O=5	E=0.03	R=153.26	rawP=1.55e-10	adjP=2.69e-10
	LPA receptor mediated events	DB_ID:1481	C=100	O=7	E=0.16	R=45.06	rawP=2.26e-10	adjP=3.86e-10
	Neurotrophic factor-mediated Trk receptor signaling	DB_ID:1476	C=101	O=7	E=0.16	R=44.61	rawP=2.42e-10	adjP=4.06e-10
	Hemostasis	DB_ID:64	C=376	O=10	E=0.58	R=17.12	rawP=3.59e-10	adjP=5.92e-10
	p75(NTR)-mediated signaling	DB_ID:1551	C=178	O=8	E=0.28	R=28.93	rawP=3.81e-10	adjP=6.18e-10
	Class A/1 (Rhodopsin-like receptors)	DB_ID:460	C=276	O=9	E=0.43	R=20.99	rawP=4.89e-10	adjP=7.81e-10
	CXCR4-mediated signaling events	DB_ID:1593	C=192	O=8	E=0.30	R=26.82	rawP=6.94e-10	adjP=1.09e-09
	S1P3 pathway	DB_ID:1526	C=29	O=5	E=0.05	R=110.98	rawP=8.97e-10	adjP=1.39e-09
	GPCR ligand binding	DB_ID:459	C=338	O=9	E=0.53	R=17.14	rawP=2.88e-09	adjP=4.39e-09
	Phase II conjugation	DB_ID:792	C=39	O=5	E=0.06	R=82.52	rawP=4.29e-09	adjP=6.44e-09
	N-cadherin signaling events	DB_ID:1494	C=251	O=8	E=0.39	R=20.52	rawP=5.71e-09	adjP=8.44e-09
	E-cadherin signaling in the nascent adherens junction	DB_ID:1544	C=275	O=8	E=0.43	R=18.73	rawP=1.16e-08	adjP=1.66e-08
	Stabilization and expansion of the E-cadherin adherens junction	DB_ID:1469	C=275	O=8	E=0.43	R=18.73	rawP=1.16e-08	adjP=1.66e-08
	E-cadherin signaling events	DB_ID:1617	C=280	O=8	E=0.43	R=18.39	rawP=1.34e-08	adjP=1.90e-08
	CDC42 signaling events	DB_ID:1488	C=757	O=11	E=1.18	R=9.35	rawP=2.39e-08	adjP=3.33e-08
	Regulation of CDC42 activity	DB_ID:1456	C=770	O=11	E=1.20	R=9.20	rawP=2.84e-08	adjP=3.90e-08
	AP-1 transcription factor network	DB_ID:1565	C=623	O=10	E=0.97	R=10.33	rawP=4.36e-08	adjP=5.91e-08
	Integrin-linked kinase signaling	DB_ID:1546	C=656	O=10	E=1.02	R=9.81	rawP=7.05e-08	adjP=9.43e-08
	Posttranslational regulation of adherens junction stability and dissassembly	DB_ID:1512	C=231	O=7	E=0.36	R=19.51	rawP=7.64e-08	adjP=1.01e-07
	Signalling by NGF	DB_ID:254	C=143	O=6	E=0.22	R=27.01	rawP=1.01e-07	adjP=1.32e-07
	Wnt	DB_ID:1657	C=82	O=5	E=0.13	R=39.25	rawP=1.93e-07	adjP=2.48e-07
	Biological oxidations	DB_ID:833	C=98	O=5	E=0.15	R=32.84	rawP=4.72e-07	adjP=5.99e-07
	Regulation of cytoplasmic and nuclear SMAD2/3 signaling	DB_ID:1440	C=305	O=7	E=0.47	R=14.77	rawP=5.00e-07	adjP=6.11e-07
	Regulation of nuclear SMAD2/3 signaling	DB_ID:1611	C=305	O=7	E=0.47	R=14.77	rawP=5.00e-07	adjP=6.11e-07
	TGF-beta receptor signaling	DB_ID:1510	C=305	O=7	E=0.47	R=14.77	rawP=5.00e-07	adjP=6.11e-07
	Metabolism of amino acids and derivatives	DB_ID:875	C=188	O=6	E=0.29	R=20.54	rawP=5.07e-07	adjP=6.12e-07
	p38 MAPK signaling pathway	DB_ID:1549	C=189	O=6	E=0.29	R=20.43	rawP=5.23e-07	adjP=6.24e-07
	ALK1 signaling events	DB_ID:1612	C=321	O=7	E=0.50	R=14.04	rawP=7.03e-07	adjP=8.29e-07
	NGF signalling via TRKA from the plasma membrane	DB_ID:289	C=107	O=5	E=0.17	R=30.08	rawP=7.31e-07	adjP=8.51e-07
	ALK1 pathway	DB_ID:1583	C=324	O=7	E=0.50	R=13.91	rawP=7.48e-07	adjP=8.61e-07
	IL2-mediated signaling events	DB_ID:1558	C=115	O=5	E=0.18	R=27.99	rawP=1.05e-06	adjP=1.19e-06
	Axon guidance	DB_ID:20	C=219	O=6	E=0.34	R=17.64	rawP=1.23e-06	adjP=1.38e-06
	G alpha (q) signalling events	DB_ID:483	C=121	O=5	E=0.19	R=26.60	rawP=1.34e-06	adjP=1.49e-06
	BMP receptor signaling	DB_ID:1644	C=226	O=6	E=0.35	R=17.09	rawP=1.48e-06	adjP=1.63e-06
	IL1-mediated signaling events	DB_ID:1500	C=234	O=6	E=0.36	R=16.50	rawP=1.81e-06	adjP=1.97e-06
	Androgen-mediated signaling	DB_ID:1618	C=130	O=5	E=0.20	R=24.76	rawP=1.91e-06	adjP=2.06e-06
	TCR signaling in na&#xef;ve CD4+ T cells	DB_ID:1624	C=135	O=5	E=0.21	R=23.84	rawP=2.31e-06	adjP=2.46e-06
	Regulation of p38-alpha and p38-beta	DB_ID:1536	C=164	O=5	E=0.25	R=19.62	rawP=5.97e-06	adjP=6.29e-06
	Peptide ligand-binding receptors	DB_ID:461	C=167	O=5	E=0.26	R=19.27	rawP=6.52e-06	adjP=6.79e-06
	TNF receptor signaling pathway	DB_ID:1600	C=299	O=6	E=0.46	R=12.92	rawP=7.39e-06	adjP=7.62e-06
	GPCR downstream signaling	DB_ID:477	C=553	O=7	E=0.86	R=8.15	rawP=2.45e-05	adjP=2.50e-05
	Developmental Biology	DB_ID:11	C=433	O=6	E=0.67	R=8.92	rawP=5.89e-05	adjP=5.95e-05
	Immune System	DB_ID:522	C=532	O=6	E=0.83	R=7.26	rawP=0.0002	adjP=0.0002
