# Supplementary material for: A systematic review and integrative approach to decode the common molecular link between levodopa response and Parkinson’s disease
Source: BMC Med Genomics. 2017 Sep 19;10:56. doi: 10.1186/s12920-017-0291-0 (PMC5606117; doi:10.1186/s12920-017-0291-0)
Supplement: Supplementary file 6 — Functional enrichment analysis (by WebGestalt) result for each enriched function obtained using Parkinson’s disease associated genes. (XLS 52 kb) [file 12920_2017_291_MOESM6_ESM.xls]

## Sheet: s1
	Supplementary table 3: Functional enrichment analysis (by WebGestalt) result for each enriched function obtained using Parkinson’s disease associated genes
	Pathways	DB_ID	Total no of genes	Total no of genes from input	Expected no.	Ratio of enrichment	rawP	adjP (after BH correction)
	Alpha-synuclein signaling	DB_ID:1596	C=33	O=19	E=0.05	R=400.50	rawP=3.68e-47	adjP=4.27e-45
	LKB1 signaling events	DB_ID:1649	C=1308	O=28	E=1.88	R=14.89	rawP=3.04e-26	adjP=1.76e-24
	Glypican 1 network	DB_ID:1492	C=1299	O=27	E=1.87	R=14.46	rawP=6.65e-25	adjP=1.47e-23
	Regulation of CDC42 activity	DB_ID:1456	C=770	O=23	E=1.11	R=20.78	rawP=1.38e-24	adjP=1.47e-23
	TGF-beta receptor signaling	DB_ID:1510	C=305	O=18	E=0.44	R=41.05	rawP=1.65e-24	adjP=1.47e-23
	TNF receptor signaling pathway	DB_ID:1600	C=299	O=18	E=0.43	R=41.88	rawP=1.15e-24	adjP=1.47e-23
	Plasma membrane estrogen receptor signaling	DB_ID:1556	C=1301	O=27	E=1.87	R=14.44	rawP=6.92e-25	adjP=1.47e-23
	Regulation of nuclear SMAD2/3 signaling	DB_ID:1611	C=305	O=18	E=0.44	R=41.05	rawP=1.65e-24	adjP=1.47e-23
	TRAIL signaling pathway	DB_ID:1480	C=1328	O=27	E=1.91	R=14.14	rawP=1.19e-24	adjP=1.47e-23
	Glypican pathway	DB_ID:1459	C=1338	O=27	E=1.92	R=14.04	rawP=1.44e-24	adjP=1.47e-23
	Regulation of cytoplasmic and nuclear SMAD2/3 signaling	DB_ID:1440	C=305	O=18	E=0.44	R=41.05	rawP=1.65e-24	adjP=1.47e-23
	CDC42 signaling events	DB_ID:1488	C=757	O=23	E=1.09	R=21.13	rawP=9.40e-25	adjP=1.47e-23
	IL1-mediated signaling events	DB_ID:1500	C=234	O=17	E=0.34	R=50.53	rawP=1.01e-24	adjP=1.47e-23
	p38 MAPK signaling pathway	DB_ID:1549	C=189	O=16	E=0.27	R=58.89	rawP=2.22e-24	adjP=1.84e-23
	ALK1 signaling events	DB_ID:1612	C=321	O=18	E=0.46	R=39.01	rawP=4.18e-24	adjP=3.23e-23
	ALK1 pathway	DB_ID:1583	C=324	O=18	E=0.47	R=38.64	rawP=4.95e-24	adjP=3.59e-23
	IL5-mediated signaling events	DB_ID:1627	C=1292	O=26	E=1.86	R=14.00	rawP=1.43e-23	adjP=4.50e-23
	Arf6 downstream pathway	DB_ID:1585	C=1288	O=26	E=1.85	R=14.04	rawP=1.32e-23	adjP=4.50e-23
	Signaling events mediated by Hepatocyte Growth Factor Receptor (c-Met)	DB_ID:1491	C=1293	O=26	E=1.86	R=13.99	rawP=1.46e-23	adjP=4.50e-23
	IGF1 pathway	DB_ID:1482	C=1291	O=26	E=1.86	R=14.01	rawP=1.40e-23	adjP=4.50e-23
	Insulin Pathway	DB_ID:1466	C=1288	O=26	E=1.85	R=14.04	rawP=1.32e-23	adjP=4.50e-23
	IFN-gamma pathway	DB_ID:1529	C=1296	O=26	E=1.86	R=13.95	rawP=1.55e-23	adjP=4.50e-23
	Nectin adhesion pathway	DB_ID:1472	C=1295	O=26	E=1.86	R=13.97	rawP=1.52e-23	adjP=4.50e-23
	Arf6 signaling events	DB_ID:1554	C=1288	O=26	E=1.85	R=14.04	rawP=1.32e-23	adjP=4.50e-23
	GMCSF-mediated signaling events	DB_ID:1461	C=1292	O=26	E=1.86	R=14.00	rawP=1.43e-23	adjP=4.50e-23
	S1P1 pathway	DB_ID:1594	C=1288	O=26	E=1.85	R=14.04	rawP=1.32e-23	adjP=4.50e-23
	PDGF receptor signaling network	DB_ID:1497	C=1293	O=26	E=1.86	R=13.99	rawP=1.46e-23	adjP=4.50e-23
	EGFR-dependent Endothelin signaling events	DB_ID:1603	C=1289	O=26	E=1.85	R=14.03	rawP=1.35e-23	adjP=4.50e-23
	Internalization of ErbB1	DB_ID:1509	C=1288	O=26	E=1.85	R=14.04	rawP=1.32e-23	adjP=4.50e-23
	mTOR signaling pathway	DB_ID:1571	C=1288	O=26	E=1.85	R=14.04	rawP=1.32e-23	adjP=4.50e-23
	Urokinase-type plasminogen activator (uPA) and uPAR-mediated signaling	DB_ID:1519	C=1288	O=26	E=1.85	R=14.04	rawP=1.32e-23	adjP=4.50e-23
	PDGFR-beta signaling pathway	DB_ID:1540	C=1288	O=26	E=1.85	R=14.04	rawP=1.32e-23	adjP=4.50e-23
	ErbB1 downstream signaling	DB_ID:1602	C=1288	O=26	E=1.85	R=14.04	rawP=1.32e-23	adjP=4.50e-23
	EGF receptor (ErbB1) signaling pathway	DB_ID:1550	C=1288	O=26	E=1.85	R=14.04	rawP=1.32e-23	adjP=4.50e-23
	Class I PI3K signaling events	DB_ID:1553	C=1288	O=26	E=1.85	R=14.04	rawP=1.32e-23	adjP=4.50e-23
	Arf6 trafficking events	DB_ID:1615	C=1288	O=26	E=1.85	R=14.04	rawP=1.32e-23	adjP=4.50e-23
	Class I PI3K signaling events mediated by Akt	DB_ID:1648	C=1288	O=26	E=1.85	R=14.04	rawP=1.32e-23	adjP=4.50e-23
	IL3-mediated signaling events	DB_ID:1564	C=1295	O=26	E=1.86	R=13.97	rawP=1.52e-23	adjP=4.50e-23
	Signaling events mediated by VEGFR1 and VEGFR2	DB_ID:1516	C=1296	O=26	E=1.86	R=13.95	rawP=1.55e-23	adjP=4.50e-23
	Signaling events mediated by focal adhesion kinase	DB_ID:1574	C=1288	O=26	E=1.85	R=14.04	rawP=1.32e-23	adjP=4.50e-23
	Thrombin/protease-activated receptor (PAR) pathway	DB_ID:1552	C=1300	O=26	E=1.87	R=13.91	rawP=1.67e-23	adjP=4.51e-23
	Syndecan-1-mediated signaling events	DB_ID:1454	C=1300	O=26	E=1.87	R=13.91	rawP=1.67e-23	adjP=4.51e-23
	PAR1-mediated thrombin signaling events	DB_ID:1531	C=1299	O=26	E=1.87	R=13.92	rawP=1.64e-23	adjP=4.51e-23
	VEGF and VEGFR signaling network	DB_ID:1575	C=1304	O=26	E=1.87	R=13.87	rawP=1.81e-23	adjP=4.74e-23
	Alpha9 beta1 integrin signaling events	DB_ID:1578	C=1305	O=26	E=1.88	R=13.86	rawP=1.84e-23	adjP=4.74e-23
	Endothelins	DB_ID:1619	C=1307	O=26	E=1.88	R=13.84	rawP=1.91e-23	adjP=4.82e-23
	Regulation of p38-alpha and p38-beta	DB_ID:1536	C=164	O=15	E=0.24	R=63.62	rawP=2.08e-23	adjP=5.00e-23
	ErbB receptor signaling network	DB_ID:1573	C=1312	O=26	E=1.89	R=13.78	rawP=2.11e-23	adjP=5.00e-23
	Sphingosine 1-phosphate (S1P) pathway	DB_ID:1635	C=1311	O=26	E=1.88	R=13.80	rawP=2.07e-23	adjP=5.00e-23
	Proteoglycan syndecan-mediated signaling events	DB_ID:1637	C=1345	O=26	E=1.93	R=13.45	rawP=3.94e-23	adjP=9.14e-23
	BMP receptor signaling	DB_ID:1644	C=226	O=16	E=0.32	R=49.25	rawP=4.17e-23	adjP=9.48e-23
	Beta1 integrin cell surface interactions	DB_ID:1517	C=1351	O=26	E=1.94	R=13.39	rawP=4.40e-23	adjP=9.82e-23
	Integrin-linked kinase signaling	DB_ID:1546	C=656	O=21	E=0.94	R=22.27	rawP=5.01e-23	adjP=1.10e-22
	Integrin family cell surface interactions	DB_ID:1499	C=1378	O=26	E=1.98	R=13.12	rawP=7.24e-23	adjP=1.56e-22
	AP-1 transcription factor network	DB_ID:1565	C=623	O=20	E=0.90	R=22.33	rawP=6.06e-22	adjP=1.28e-21
	p75(NTR)-mediated signaling	DB_ID:1551	C=178	O=12	E=0.26	R=46.89	rawP=3.03e-17	adjP=6.28e-17
	Thromboxane A2 receptor signaling	DB_ID:1518	C=54	O=9	E=0.08	R=115.93	rawP=7.22e-17	adjP=1.47e-16
	Role of Calcineurin-dependent NFAT signaling in lymphocytes	DB_ID:1587	C=95	O=10	E=0.14	R=73.22	rawP=1.62e-16	adjP=3.24e-16
	Alpha6Beta4Integrin	DB_ID:1660	C=48	O=8	E=0.07	R=115.93	rawP=4.11e-15	adjP=8.08e-15
	CXCR4-mediated signaling events	DB_ID:1593	C=192	O=11	E=0.28	R=39.85	rawP=4.25e-15	adjP=8.22e-15
	Trk receptor signaling mediated by PI3K and PLC-gamma	DB_ID:1653	C=63	O=8	E=0.09	R=88.33	rawP=4.15e-14	adjP=7.89e-14
	TNF alpha/NF-kB	DB_ID:1661	C=171	O=10	E=0.25	R=40.68	rawP=6.62e-14	adjP=1.24e-13
	N-cadherin signaling events	DB_ID:1494	C=251	O=11	E=0.36	R=30.48	rawP=8.15e-14	adjP=1.50e-13
	LPA receptor mediated events	DB_ID:1481	C=100	O=8	E=0.14	R=55.65	rawP=1.91e-12	adjP=3.46e-12
	Neurotrophic factor-mediated Trk receptor signaling	DB_ID:1476	C=101	O=8	E=0.15	R=55.10	rawP=2.08e-12	adjP=3.71e-12
	Hemostasis	DB_ID:64	C=376	O=11	E=0.54	R=20.35	rawP=6.53e-12	adjP=1.15e-11
	Platelet activation, signaling and aggregation	DB_ID:56	C=139	O=8	E=0.20	R=40.03	rawP=2.77e-11	adjP=4.80e-11
	Posttranslational regulation of adherens junction stability and dissassembly	DB_ID:1512	C=231	O=9	E=0.33	R=27.10	rawP=4.92e-11	adjP=8.39e-11
	Apoptosis	DB_ID:1068	C=158	O=8	E=0.23	R=35.22	rawP=7.76e-11	adjP=1.30e-10
	Stabilization and expansion of the E-cadherin adherens junction	DB_ID:1469	C=275	O=9	E=0.40	R=22.76	rawP=2.31e-10	adjP=3.77e-10
	E-cadherin signaling in the nascent adherens junction	DB_ID:1544	C=275	O=9	E=0.40	R=22.76	rawP=2.31e-10	adjP=3.77e-10
	E-cadherin signaling events	DB_ID:1617	C=280	O=9	E=0.40	R=22.36	rawP=2.71e-10	adjP=4.37e-10
	Reelin signaling pathway	DB_ID:1523	C=29	O=5	E=0.04	R=119.93	rawP=6.02e-10	adjP=9.57e-10
	Syndecan-4-mediated signaling events	DB_ID:1604	C=209	O=8	E=0.30	R=26.63	rawP=7.18e-10	adjP=1.12e-09
	Ephrin B reverse signaling	DB_ID:1548	C=30	O=5	E=0.04	R=115.93	rawP=7.22e-10	adjP=1.12e-09
	FAS (CD95) signaling pathway	DB_ID:1559	C=130	O=7	E=0.19	R=37.46	rawP=8.23e-10	adjP=1.26e-09
	EPHA forward signaling	DB_ID:1452	C=31	O=5	E=0.04	R=112.19	rawP=8.60e-10	adjP=1.30e-09
	Axon guidance	DB_ID:20	C=219	O=8	E=0.31	R=25.41	rawP=1.04e-09	adjP=1.55e-09
	TCR signaling in na&#xef;ve CD4+ T cells	DB_ID:1624	C=135	O=7	E=0.19	R=36.07	rawP=1.07e-09	adjP=1.57e-09
	Syndecan-2-mediated signaling events	DB_ID:1581	C=77	O=6	E=0.11	R=54.20	rawP=1.51e-09	adjP=2.19e-09
	Wnt	DB_ID:1657	C=82	O=6	E=0.12	R=50.90	rawP=2.21e-09	adjP=3.16e-09
	EphrinA-EPHA pathway	DB_ID:1447	C=43	O=5	E=0.06	R=80.88	rawP=4.81e-09	adjP=6.80e-09
	Apoptotic execution phase	DB_ID:1040	C=48	O=5	E=0.07	R=72.46	rawP=8.50e-09	adjP=1.18e-08
	Noncanonical Wnt signaling pathway	DB_ID:1535	C=182	O=7	E=0.26	R=26.75	rawP=8.58e-09	adjP=1.18e-08
	Wnt signaling network	DB_ID:1435	C=200	O=7	E=0.29	R=24.35	rawP=1.65e-08	adjP=2.25e-08
	Signal Transduction	DB_ID:331	C=1231	O=13	E=1.77	R=7.35	rawP=1.78e-08	adjP=2.40e-08
	Glypican 3 network	DB_ID:1471	C=206	O=7	E=0.30	R=23.64	rawP=2.02e-08	adjP=2.69e-08
	EphrinB-EPHB pathway	DB_ID:1498	C=60	O=5	E=0.09	R=57.97	rawP=2.68e-08	adjP=3.53e-08
	Loss of proteins required for interphase microtubule organizationÃƒÂ‚Ã‚Â from the centrosome	DB_ID:354	C=61	O=5	E=0.09	R=57.02	rawP=2.91e-08	adjP=3.75e-08
	Loss of Nlp from mitotic centrosomes	DB_ID:351	C=61	O=5	E=0.09	R=57.02	rawP=2.91e-08	adjP=3.75e-08
	Mitotic Prophase	DB_ID:94	C=62	O=5	E=0.09	R=56.10	rawP=3.16e-08	adjP=3.98e-08
	Golgi Cisternae Pericentriolar Stack Reorganization	DB_ID:95	C=62	O=5	E=0.09	R=56.10	rawP=3.16e-08	adjP=3.98e-08
	Centrosome maturation	DB_ID:372	C=70	O=5	E=0.10	R=49.69	rawP=5.87e-08	adjP=7.24e-08
	Recruitment of mitotic centrosome proteins and complexes	DB_ID:371	C=70	O=5	E=0.10	R=49.69	rawP=5.87e-08	adjP=7.24e-08
	Signalling by NGF	DB_ID:254	C=143	O=6	E=0.21	R=29.19	rawP=6.31e-08	adjP=7.70e-08
	Immune System	DB_ID:522	C=532	O=9	E=0.76	R=11.77	rawP=7.02e-08	adjP=8.48e-08
	Glucocorticoid receptor regulatory network	DB_ID:1577	C=80	O=5	E=0.12	R=43.47	rawP=1.15e-07	adjP=1.38e-07
	Glucocorticoid receptor signaling	DB_ID:1569	C=85	O=5	E=0.12	R=40.92	rawP=1.56e-07	adjP=1.85e-07
	Developmental Biology	DB_ID:11	C=433	O=8	E=0.62	R=12.85	rawP=2.04e-07	adjP=2.39e-07
	Signaling by FGFR	DB_ID:306	C=95	O=5	E=0.14	R=36.61	rawP=2.73e-07	adjP=3.17e-07
	G2/M Transition	DB_ID:366	C=96	O=5	E=0.14	R=36.23	rawP=2.88e-07	adjP=3.31e-07
	Signaling by EGFR	DB_ID:330	C=98	O=5	E=0.14	R=35.49	rawP=3.19e-07	adjP=3.63e-07
	Mitotic G2-G2/M phases	DB_ID:364	C=99	O=5	E=0.14	R=35.13	rawP=3.36e-07	adjP=3.78e-07
	p63 transcription factor network	DB_ID:1541	C=105	O=5	E=0.15	R=33.12	rawP=4.50e-07	adjP=5.02e-07
	IL2-mediated signaling events	DB_ID:1558	C=115	O=5	E=0.17	R=30.24	rawP=7.08e-07	adjP=7.82e-07
	TCR signaling in na&#xef;ve CD8+ T cells	DB_ID:1521	C=129	O=5	E=0.19	R=26.96	rawP=1.25e-06	adjP=1.37e-06
	Mitotic M-M/G1 phases	DB_ID:96	C=242	O=6	E=0.35	R=17.25	rawP=1.39e-06	adjP=1.51e-06
	DNA Replication	DB_ID:99	C=261	O=6	E=0.38	R=15.99	rawP=2.15e-06	adjP=2.31e-06
	Metabolism	DB_ID:634	C=824	O=9	E=1.18	R=7.60	rawP=2.67e-06	adjP=2.84e-06
	Canonical Wnt signaling pathway	DB_ID:1542	C=155	O=5	E=0.22	R=22.44	rawP=3.08e-06	adjP=3.25e-06
	M Phase	DB_ID:97	C=158	O=5	E=0.23	R=22.01	rawP=3.39e-06	adjP=3.54e-06
	Cell Cycle, Mitotic	DB_ID:389	C=318	O=6	E=0.46	R=13.12	rawP=6.66e-06	adjP=6.90e-06
	Cytokine Signaling in Immune system	DB_ID:1120	C=193	O=5	E=0.28	R=18.02	rawP=8.96e-06	adjP=9.20e-06
	ATR signaling pathway	DB_ID:1609	C=250	O=5	E=0.36	R=13.91	rawP=3.11e-05	adjP=3.16e-05
	ATM pathway	DB_ID:1599	C=307	O=5	E=0.44	R=11.33	rawP=8.21e-05	adjP=8.28e-05
